# Supplementary material for: Relationship between Apolipoprotein E Genotype and Lipoprotein Profile in Patients with Coronary Heart Disease
Source: Molecules. 2022 Feb 18;27(4):1377. doi: 10.3390/molecules27041377 (PMC8879216; doi:10.3390/molecules27041377)
Supplement: Supplementary file 1 [file molecules-27-01377-s001.zip]

Archive with 1 entries (1 files):
- molecules-1560750-supplementary.pdf
